# Supplementary material for: An Estuarine Cyanophage S-CREM1 Encodes Three Distinct Antitoxin Genes and a Large Number of Non-Coding RNA Genes
Source: Viruses. 2023 Jan 28;15(2):380. doi: 10.3390/v15020380 (PMC9964418; doi:10.3390/v15020380)
Supplement: Supplementary file 1 [file viruses-15-00380-s001.zip]

Archive with 1 entries (1 files):
- viruses-2128678-supplementary.pdf
